# Supplementary material for: Brimonidine Modulates the ROCK1 Signaling Effects on Adipogenic Differentiation in 2D and 3D 3T3-L1 Cells
Source: Bioengineering (Basel). 2022 Jul 19;9(7):327. doi: 10.3390/bioengineering9070327 (PMC9311963; doi:10.3390/bioengineering9070327)
Supplement: Supplementary file 1 [file bioengineering-09-00327-s001.zip]

Archive with 1 entries (1 files):
- bioengineering-1781050-supplementary.pdf
